# Supplementary material for: Association of Intratumoral Microbiota with Prognosis in Patients with Lacrimal Gland Tumor
Source: Biomedicines. 2025 Apr 14;13(4):960. doi: 10.3390/biomedicines13040960 (PMC12024857; doi:10.3390/biomedicines13040960)
Supplement: Supplementary file 1 [file biomedicines-13-00960-s001.zip]

Archive with 1 entries (1 files):
- biomedicines-3527749-supplementary.pdf
